# Supplementary material for: Antioxidant and Cytoprotective Effects of Kukoamines A and B: Comparison and Positional Isomeric Effect
Source: Molecules. 2018 Apr 21;23(4):973. doi: 10.3390/molecules23040973 (PMC6017596; doi:10.3390/molecules23040973)
Supplement: Supplementary file 1 [file molecules-23-00973-s001.zip]

Archive with 4 entries (3 files):
- Suppls/
- Suppls/Suppl. 1 Trolox in PTIO assay.pdf
- Suppls/Suppl. 2 MS spectra.pdf
- Suppls/Suppl. 3 Analysis certificates.pdf
